# Supplementary material for: A Spatial Metabolomics Annotation Workflow Leveraging Cyclic Ion Mobility and Machine Learning-Predicted Collision Cross Sections
Source: J Am Soc Mass Spectrom. 2025 May 21;36(6):1386–94. doi: 10.1021/jasms.5c00090 (PMC12142677; doi:10.1021/jasms.5c00090)
Supplement: Supplementary file 2 [file js5c00090_si_002.txt]

Instrument Configuration:
Lteff	2190.0
Veff	6926.00
Resolution	39830.30
Acquisition Device	WatersADC
ADC Sample Frequency (GHz)	7.2
Average Single Ion Intensity	5.9
Electron Mass Adjusted	Yes
Experimental Instrument Parameters
Acquisition.MSProfile.Setting	2
Acquisition.T0.Setting	-40
Acquisition.Veff.Setting	6926.000
CE.EnergyRamp.Setting	0.000
CE.TransferEnergyRampHeight.Setting	0.234
CE.TransferEnergyRampStart.Setting	0.000
CE.TransferEnergyRampStop.Setting	0.000
CE.TransferEnergyRampTime.Setting	0.000
Cyclic.DeadTimeOffset.Setting	1.50
Cyclic.EntryOffset.Setting	5.0
Cyclic.ExitOffset.Setting	2.0
Cyclic.FlashoverAlarmEnabled.Setting	1
Cyclic.GateTWHeight.Setting	6.0
Cyclic.GateTWVelocity.Setting	375.0
Cyclic.GlobalTWGradient.Setting	1.8
Cyclic.RFAmp.Setting	250
Cyclic.RaceTWHeight.Setting	18.0
Cyclic.RaceTWLimit.Setting	26.0
Cyclic.RaceTWStart.Setting	12.0
Cyclic.RaceTWVelocity.Setting	375
Cyclic.Repeller.Setting	100
DRE.AttenuateOn.Setting	0
DRE.CollectorBias.Setting	20.0
DRE.CollectorBias240.Setting	20.0
DRE.CollectorPulse.Setting	8.0
DRE.StopperBias.Setting	20.0
DRE.StopperBias240.Setting	20.0
DRE.StopperPulse.Setting	8.0
DRE.transmission.Setting	40.0
Detector.MCPDetectorVoltage.Setting	2044
DriftCell.ECDBiasA.Setting	0.0
DriftCell.ECDBiasX.Setting	0.0
DriftCell.ECDGradientA.Setting	0.0
DriftCell.ECDGradientX.Setting	0.0
DriftCell.ECDOverVoltageAlarm.Setting	0.0
DriftCell.HeliumCellBias.Setting	30.0
DriftCell.HeliumDCEntrance.Setting	10.0
DriftCell.HeliumDCExit.Setting	20.0
DriftCell.PostArrayBias.Setting	5.0
DriftCell.PostArrayDCExit.Setting	2.0
DriftCell.PostArrayGradient.Setting	25.0
DriftCell.PostTrapBias.Setting	35.0
DriftCell.PostTrapGradient.Setting	3.0
DriftCell.PreArrayBias.Setting	35.0
DriftCell.PreArrayGradient.Setting	5.0
DriftCell.PreTransBias.Setting	0.0
DriftCell.PreTransGradient.Setting	7.0
DriftCell.PumpoutIMSOff.Setting	0.0
DriftCell.RF1.Setting	300
DriftCell.RF2.Setting	350
FeedbackDRE.DataOn.Setting	0
FeedbackDRE.EventsOn.Setting	0
FeedbackDRE.TICOn.Setting	0
Fluidics.BafflePosition.Setting	0
Gas.CollGasHelium.Setting	0.0
Gas.CollGasN2.Setting	3.5
Gas.CollisionGasSelection.Setting	0.0
Gas.IonGuideGas.Setting	0
Gas.IonGuideGasSwitch.Setting	0
Gas.NanoGas.Setting	0.3
Instrument.CollisionEnergy.Setting	6
Instrument.CollisionEnergyTransfer.Setting	4
Instrument.Resolution.Setting	40000
Instrument.SIDEnergy.Setting	40
Instrument.SIDEnergyMode.Setting	0
Quad.DCPolarity.Setting	0
Quad.HMResolution.Setting	15.00
Quad.HighMassScaleAdjust.Setting	40.05
Quad.IonEnergy.Setting	0.4
Quad.LMResolution.Setting	15.00
Quad.Linearity.Setting	52.05
Quad.LowMassResolution.Setting	2.99
Quad.LowMassScaleAdjust.Setting	74.56
Quad.MSDwellTime1.Setting	20.0
Quad.MSDwellTime2.Setting	20.0
Quad.MSFixedMass.Setting	150.0
Quad.MSMass1.Setting	100.0
Quad.MSMass2.Setting	300.0
Quad.MSMass3.Setting	500.0
Quad.MSTime1.Setting	20.0
Quad.MSTime2.Setting	40.0
Quad.Prefilter.Setting	2.0
Quad.ResolutionFine.Setting	23.42
Quad.ms1_zv_pulse_length_dac.Setting	20
ReferenceFluidics.FillVolume.Setting	500
ReferenceFluidics.FlowRate.Setting	10.00
ReferenceFluidics.FlowState.Setting	0
ReferenceFluidics.Reservoir.Setting	1
ReferenceFluidics.Start.Setting	0
ReferenceFluidics.Stop.Setting	1
SampleFluidics.FillVolume.Setting	250
SampleFluidics.FlowRate.Setting	10.0
SampleFluidics.FlowState.Setting	2
SampleFluidics.Refill.Setting	0
SampleFluidics.Reservoir.Setting	2
SampleFluidics.Start.Setting	0
SampleFluidics.StartInjection.Setting	0
SampleFluidics.Stop.Setting	1
Source.CapillaryVoltage.Setting	0.70
Source.ConeGasFlow.Setting	0
Source.CoronaCurrent.Setting	3.0
Source.CoronaMode.Setting	1.0
Source.CoronaVoltage.Setting	0.00
Source.DesolvationGasFlow.Setting	0
Source.DesolvationTemperature.Setting	120
Source.LedOn.Setting	1
Source.LowFlowMode.Setting	0
Source.NebuliserGasFlow.Setting	6.0
Source.ProbeTemperature.Setting	20
Source.ReferenceCapillary.Setting	0.00
Source.SourceTemperature.Setting	120
Stepwave.Aperture1.Setting	3.0
Stepwave.Aperture2.Setting	0.0
Stepwave.IonGuideRF.Setting	300
Stepwave.RFOffset.Setting	200
Stepwave.SW2Offset.Setting	10
Stepwave.SampleConeVoltage.Setting	40
Stepwave.SourceOffset.Setting	10
Stepwave.Twave2Bias.Setting	0.3
Stepwave.Twave2FlushInhibitTime.Setting	0.1
Stepwave.Twave2FlushRefillValue.Setting	0.4
Stepwave.Twave2FlushTime.Setting	0.1
Stepwave.Twave2FlushValue.Setting	0.4
Stepwave.Twave2Height.Setting	0.4
Stepwave.Twave2RFAmplitudeRampMode.Setting	0
Stepwave.Twave2Velocity.Setting	150
Stepwave.transfer1_entrance_offset.Setting	20
System1.Acceleration1.Setting	70
System1.Acceleration2.Setting	200
System1.Aperture2.Setting	70
System1.Entrance.Setting	46
System1.FlightTube.Setting	10.00
System1.Grid.Setting	0.00
System1.IMSTag.Setting	76.868
System1.Puller.Setting	1370
System1.PullerOffset.Setting	0.00
System1.Pusher.Setting	1900
System1.PusherOffset.Setting	-0.99
System1.ReflectronGridVolts.Setting	1.772
System1.ReflectronVolts.Setting	2.450
System1.StaticOffset.Setting	180
System1.Steering.Setting	0.00
System1.Transport1.Setting	70
System1.Transport2.Setting	70
System1.TubeLens.Setting	73
TofADC.AverageIonArea.Setting	5.9
TofADC.AverageIonAreaCharge.Setting	1
TofADC.BaseSubstractMaster.Setting	2
TofADC.BaseSubstractSlave.Setting	3
TofADC.EchoMaster.Setting	1
TofADC.GainScallingSlave.Setting	31.30
TofADC.IMSCycleStartDelay.Setting	182
TofADC.InputSignal.Setting	2
TofADC.MasterDCThreshold.Setting	-0.680
TofADC.OperateAlgorithm.Setting	0
TofADC.PPIMSInc.Setting	2
TofADC.SampFreq.Setting	7200
TofADC.SlaveDCThreshold.Setting	-0.648
TofADC.TimeDelaySlave.Setting	3906
TofADC.TriggerVoltage.Setting	1.0
Transfer.CeLutADD.Setting	0.000
Transfer.CeNoLutENTRIES.Setting	0.000
Transfer.CeStepTime.Setting	5.000
Transfer.EDCCoefficientHigh.Setting	1.57
Transfer.EDCCoefficientLow.Setting	1.41
Transfer.EDCDelayOffsetHigh.Setting	1.81
Transfer.EDCDelayOffsetLow.Setting	0.40
Transfer.EDCMass.Setting	0.00
Transfer.EntranceOutputOFFSET.Setting	2.0
Transfer.ExitOutputOFFSET.Setting	15
Transfer.ExtractionVoltage.Setting	15
Transfer.PulsePeriod.Setting	123
Transfer.RFGain.Setting	5
Transfer.RFLimit.Setting	800
Transfer.RFOffset.Setting	200
Transfer.RFRampFinal.Setting	535
Transfer.RFRampInitial.Setting	50
Transfer.TrappingModeGatePeriod.Setting	15
Transfer.TrappingVoltage.Setting	4
Trap.EntranceOutputOFFSET.Setting	2.0
Trap.ExitOutputOFFSET.Setting	0.0
Trap.ExtractionVoltage.Setting	0
Trap.FlushInhibitPeriod.Setting	1.0
Trap.FlushPeriod.Setting	2.0
Trap.FlushPulseHeight.Setting	40.0
Trap.PulseHeight.Setting	4.0
Trap.RFLimit533.Setting	533
Trap.RFOffset533.Setting	400
Trap.RefillPulseHeight.Setting	6.0
Trap.TrapBias.Setting	2.0
Trap.TrapdcOFFSET.Setting	-4.0
Trap.TrappingModeGatePeriod.Setting	500
Trap.TrappingVoltage.Setting	10
Vacuum.BackingPiraniMillibar.Readback	2.6963e+00
Vacuum.HeliumCellPiraniMillibar.Readback	2.0338e+00
Vacuum.IMSPiraniMillibar.Readback	1.7739e+00
Vacuum.SourcePiraniMillibar.Readback	7.2456e-03
Vacuum.TofPenningMillibar.Readback	1.6772e-07
Vacuum.TransferPiraniMillibar.Readback	1.6908e-02
Vacuum.TrapPiraniMillibar.Readback	2.3322e-02
Function Parameters - Function 1 - TOF HDMS FUNCTION
ADC Sample Frequency (GHz)	7.2
ADC Pusher Period (us)	66.0
IMS Cycle Start Delay (ms)	182
Pushes Per IMS Increment	2
AlarmMode	Inactive
ECDMode	None
EnhanceMode	NONE
FragMode	None
FrequencyMode	1200
MSMSMode	MS
OpticMode	V-Mode
Polarity	Positive
QuadMode	8000
SIDMode	CID
SourceMode	DESI-XS
TOFMode	IMS
pDREMode	SID
Start Mass	50.0000
End Mass	1200.0000
Scan Time	0.1952
Start Time	0.0000
End Time	604800.0000
ISD	0.0192
CCS Calibration	Yes
[COLLISION ENERGY]
Using Auto Trap MS Collision Energy (eV)	6.0000
Using Auto Transfer MS Collision Energy (eV)	4.0000
